# Supplementary material for: Nirsevimab Prophylaxis for Reduction of Respiratory Syncytial Virus Complications in Hospitalised Infants: The Multi-Centre Study During the 2023–2024 Season in Andalusia, Spain (NIRSEGRAND)
Source: Vaccines (Basel). 2025 Feb 12;13(2):175. doi: 10.3390/vaccines13020175 (PMC11861336; doi:10.3390/vaccines13020175)
Supplement: Supplementary file 1 [file vaccines-13-00175-s001.zip]

Archive with 1 entries (1 files):
- vaccines-3437587-supplementary.pdf
